# Supplementary material for: How Does the Gus Schumacher Nutrition Incentive Program Work? A Theory of Change
Source: Nutrients. 2022 May 11;14(10):2018. doi: 10.3390/nu14102018 (PMC9146513; doi:10.3390/nu14102018)
Supplement: Supplementary file 1 [file nutrients-14-02018-s001.zip]

Archive with 1 entries (1 files):
- nutrients-1665458-supplementary.pdf
